# Supplementary material for: KRT17 promotes triple negative breast cancer through activation of Wnt signaling and γδ T-cells recruitment
Source: Commun Biol. 2026 Mar 26;9:676. doi: 10.1038/s42003-026-09897-0 (PMC13183921; doi:10.1038/s42003-026-09897-0)
Supplement: Supplementary file 2 — Supplementary Data [file 42003_2026_9897_MOESM2_ESM.xlsx]

## Sheet: Figure 1
	Fig.i				Fig.k			Fig.m
		Non-TNBC	TNBC		Good Resonder	Poor Responder		BA	WA
		60	110		50	110		0	0
		5	30		100	100		20	30
		0	0		180	210		100	20
		0	300		110	130		10	10
		120	300		10	110		60	0
		0	130		20	180		60	20
		0	60		70	110		200	20
		0	0			180		60	0
		0	50			220		180	140
		0	160					0	110
		0	280					120	0
		0	75					140	40
		6	120					190	120
		0	0					0	60
		0	160					190	40
		90	0					210	60
		20	80					100	20
		10						80	20
		50						60	20
		10						40	20
		20						70	0
								30	20
								30	20
								20	10
								180	10
								10	10
								0	30
								0	30
								0	90

## Sheet: Figure 2
		Fig.p
			Wt CSC+	Het CSC+
			0.193875	0.446888
			0.16077	0.517667
			0.193285	0.515242
			0.180307	0.468649
			0.117059	0.527495
			0.133933	0.374169

## Sheet: Figure 3
		Fig.a				Fig.e				Fig.f				Fig.g
		Control	KD-1	KD-2		Control	KD-1	KD-2		Control	KD-1	KD-2		Control	KD-1	KD-2
		1	0.299208	0.224484		19	12	3		421	167	114		0.48	0.025	0.071
		1	0.178652	0.459963		23	4	5		285	186	100		0.19	0.013	0.039
		1	0.664363	0.446602		19	6	7		275	112	190		0.2	0.02	0.052
		1	0.723918	0.651403						275	167	119
										341	145	183
										295	173	67
		Fig.h				Fig.l				Fig.m
		Control	KD-1	KD-2		Control	KD-1	KD-2		Control	KD-1	KD-2
		1	0.052652	0.042164		12	11	14		200	285	280
		1	0.056927	0.041151		15	15	17		179	371	275
		1	0.139077	0.097519		13	13	14		226	257	280
		1	0.117476	0.106293						241	315	287
										252	366	322
										237	255	315

## Sheet: Figure 4
	Fig.a
		Control					KD-1					KD-2					Fig.d
	Day 0	0	0	0	0		0	0	0	0		0	0	0	0			Control	KD-1	KD-2
	Day 10	230.853	182.369	241.75	136.594		224.781	88.5929	83.7774	97.1799		128.846	58.6038	134.945	186.267			47	26	2
	Day 14	417.243	384.518	364.756	329.792		221.587	145.093	231.121	244.414		98.623	138.426	306.747	270.96			49	7	17
	Day 17	569.99	415.09	422.4	361.91		367.809	226.43	224.519	276.984		140.425	283.085	405.934	235.488			87	17	13
	Day 21	600.438	616.49	1097.63	584.056		527.788	463.948	463.095	584.022		364.217	462.719	492.602	406.429					31
	Day 24	678.056	609.084	1379.16	1085.1		658.029	505.168	480.711	444.629		561.26	597.23	405.934	529.003
	Day 28	827.628	609.084	1379.16	1085.1		722.07	760.855	464.687	736.809		613.592	575.173	637.663	648.336
	Fig.g							Fig.h
		Control	KD-1	KD-2					Control	KD-1	KD-2
		15	2	25					40	12	5
		70	4	40					40	5	5
		35	6	1					35	0	0
		23	6	0					20	2	2
		10	4	0					10	5	0
		30	10	0					15	5	0
		40	10	40					35	1	4
		30	2	3
		50	4	4
		10	5	2
	Fig.j
		Control					KD-1					KD-2					Fig.m
	Day 0	0	0	0	0		0	0	0	0		0	0	0	0			Control	KD-1	KD-2
	Day 8	0	0	0	0		0	0	0	0		0	0	0	0			25	3	12
	Day 11	0	0	0.07	0		0.26	0	0	0		0	0	0.07	0			20	10	5
	Day 15	0	0	0.79	0		2.09	0	0	0		0	0	0.06545	0			20	7	5
	Day 19	4.19	0	8.18	0		8.18	0	0	0		0	0	0.523599	0			35	5	10
	Day 22	8.18	2.27	8.18123	0		8.18123	0	1.76715	1.76715		2.00277	1.309	4.18879	0.523599			5	4	15
	Day 25	25.11	20.53	45.59	0		7.1	0	19.369	19.9743		25.1076	23.7321	13.6507	4.84905
	Day 28	67.58	51.87	56.67	52.07		18.38	0	48.4093	39.6076		24.3714	30.1059	18.1144	39.6076
	Day 31	81.09	61.83	77.49	54.07		56.2	9.54	41.6915	36.6341		18.6176	56.1518	67.584	45.2578
	Day 34	210.16	133.83	169.48	65.37		54.57	40.66	126.726	98.5203		66.3504	120.637	91.61	56.2
	Day 38	358.56	336.69	396.94	192.72		116.649	117.663	182.296	102.07		111.457	232.273	223.291	166.253
	Day 41	705.98	657.38	595.52	563.86		217.901	192.423	241.576	189.738		190.875	225.29	263.946	203.374

## Sheet: Figure 5
	Fig.a				Fig.b				Fig.c				Fig.h				Fig.j
	Control	KD-1	KD-2		Control	KD-1	KD-2		Control	KD-1	KD-2		Control	KD-1	KD-2		Control	KD-1	KD-2
	1.88222	0.578209	1.09709		1.88833	0.769811	0.752343		2.57443	1.37362	1.09101		19	14	12		19	1	2
	1.84549	0.632355			2.00198	0.758596	0.755041		2.89468	1.2242	1.0569		23	20	12		20	2	0
	1.4261	0.48723	0.727919		1.47526	0.516727	0.468686		1.62691	0.61181	0.855071		11	19	16		14	4	2
	1.31049	0.59184	0.744395		1.41157	0.479851	0.478198		1.57725	0.678146	0.773826		15	20	12		12	3	2
													11	18	19		9	3	5
	Fig.e					Fig.f							4	13	22		3	0	0
	Control	KD-1	KD-2			Control	KD-1	KD-2					17	14	21		2	1	2
	1.33	3.38	1.43			70.9	44.3	36.7					5	18	24		4	2	1
	1.22	3.11	1.46			61.9	46.3	30.8					6	17	23		7	0	1
	1.87	6.23	4.05			72.3	42.8	26.9					3	16	15		3	0	4
	2.07	6.53	3.93			77.2	43.7	25.8
													3	34	30		2	3	4
													11	36	17		2	4	0
						Fig.l							6	33	22		2	2	3
						Control	KD-1	KD-2					13	44	22		4	0	3
						30.1	3.14	1.32					16	33	29		3	0	3
						9.29	5.04	5
						30.3	6.06	1.92					15	17	19		1	4	1
													5	17	20		3	2	4
													7	23	16		3	1	2
													9	13	38		1	6	4
													11	12	24		2	1	2

## Sheet: Figure 6
			Fig.a
			Control				LGK-974
		Day 0	0	0	0		0	0	0	0
		Day 13	0	0	0		0	0	0	0
		Day 19	0	0	0		0	0	0	0
		Day 30	14.1372	4.18879	4.18879		4.18879	4.18879	0	0.523599
		Day 35	60.1447	11.0694	16.4133		14.1372	14.1372	0	4.18879
		Day 39	245.47	26.1653	47.2119		41.5748	54.4543	0.523599	14.1372
		Day 43	316.975	65.9279	113.009		69.4559	70.6858	0	13.5722
		Day 48	391.618	133.518	202.624		97.691	71.1759	0.523599	50.2655
		Day 52	502.97	285.69	500.14		175.62	200.86	56.13	173.42
		Fig.d			Fig.e			Fig.f
		Control	LGK-974		Control	LGK-974		Control	LGK-974
		31.7	14.9		21.6	25.9		3.31	0.27
		40	16		13.7	32.3		1.69	0.4
		31.5	1.06		11.1	26.8		1.07	0.65
		20	7.58		16	21.4		0.89	0.35
		Fig.g
			IgG							GD							CD8
		Day 0	0	0	0	0	0	0		0	0	0	0	0	0		0	0	0	0	0	0
		Day 7	27.22	33.45	40.62	29.66	53.01	59.0866		19.1208	34.3266	43.1283	33.4464	42.7257	19.624		57.6126	64.1152	27.9398	39.316	41.368	33.2506
		Day 11	100.162	97.4156	129.408	120.637	55.7528	84.446		148.191	278.136	160.393	143.989	196.886	94.287		181.584	159.656	98.5429	152.681	95.6013	119.866
		Day 15	188.73	155.094	181.584	156.451	80.3509	199.428		241.674	298.874	309.001	224.357	306.305	219.075		218.079	370.734	152.681	369.671	219.371	214.466
		Day 17	214.584	333.227	294.1	185.089	155.129	288.711		281.381	377.225	350.413	288.634	274.214	335.458		316.861	318.348	255.183	328.114	320.382	335.698
		Day 20	298.577	584.762	456.22	429.803	238.92	398.668		532.186	641.84	362.917	366.951	357.008	396.312		442.264	566.324	325.05	515.077	414.743	318.086
		Fig.j				Fig.k				Fig.l
		IgG	GD	CD8		IgG	GD	CD8		IgG	GD	CD8
		3	0	4		2.13	0	0.87		20.4	16.9	12
		1	0	4		2.05	0	0.23		19.7	22.5	11.2
		3	0	4		2.64	0.66	1.36		15	25.5	10.2
						2.31	0	1		20.3	23.6	11
						2.16	0.33	0.17		12.1	23.4	11.8

## Sheet: Figure 7
		Fig.a			Fig.b
		BA	WA		BA	WA
		1	0.362		1	0.086
		1	0.014		1	0.147
		1	0.003		1	0.005
		1	0.188		1	0.246649
		1	0.925		1	0.22961
		Fig.d			Fig.e			Fig.f			Fig.h
		BA	WA		BA	WA		BA	WA		BA	WA		Fig.j			Fig.k
		100	5		70	60		95	5		60	25		BA	WA		BA	WA
		100	10		95	50		98	5		50	50		29.4	21.4		50.5	27
		100	15		95	70		95	25		70	20		33.3	25.5		60.3	36.7
		100	40		85	70		95	28		90	20		29.7	10.5		47.7	37
		90	35		80	60		95	5		90	10		29.5	18.4		63	58.9
		95	50		75	40		80	3		80	15		20.8	13.7		63.6	7.53
		100	50		85	60		50	3		80	40		12.1	0		10	35.4
		100	60		90	30		60	5		85	50			8.59			26.6
		100	45		85	50		90	10		90	50						22.7
		90	40		85	40		85	3		90	10						25.4
		100	40		60	30		50	3		90	20						9.02
		80	50		90	40		70	5		80	10
		80	70		80	80		10	15		85	50
		90	90		80	85		60	20		90	75
		50	90		80	95		20	0		75	70
		70	50		90	90		70	30		70	70
		70	60		70	95		90	50		70	65
		85	50		85	80		70	20		80	80
		10			75			25			70
		15			40			3			50
		60			70			3			70
		60			80			3			55
		55			85			5			50
		45			85			3			60

## Sheet: Figure 8
		Fig.a
			K17
		Con	1
		KD1	0.639175
		KD2	0.304821
		Fig.c
		Control	KD-1	KD-2	Control+LGK	KD-1+LGK	KD-2+LGK
		1.112	0.496	0.395	0.442	0.141	0.145
		1.702	0.473	0.451	0.428	0.138	0.188
		1.569	0.563	0.498	0.361	0.193	0.179
		1.79	0.584	0.312	0.401	0.183	0.184
		1.616	0.359	0.382	0.445	0.11	0.22
		1.977	0.358	0.443	0.476	0.294	0.137
		Fig.e
		Control	KD-1	KD-2	Control+LGK	KD-1+LGK	KD-2+LGK
		0.673	0.458	0.388	0.38	0.239	0.14
		0.646	0.498	0.338	0.473	0.139	0.141
		1.085	0.443	0.458	0.67	0.238	0.32
		1.019	0.458	0.374	0.336	0.213	0.114
		0.785	0.454	0.399	0.312	0.214	0.112
		1.117	0.479	0.265	0.287	0.151	0.14

## Sheet: Sup. Fig.1
		Fig.d
		BA	WA	Asian
		0	0	0
		20	30	20
		100	20	10
		10	10	5
		60	0	10
		60	20	100
		200	20	30
		60	0	20
		180	140	80
		0	110	20
		120	0	10
		140	40	0
		190	120	0
		0	60	40
		190	40	120
		210	60	70
		100	20	110
		80	20	130
		60	20	150
		40	20	10
		30	0	0
		30	20	70
		20	20	80
		70	10	0
		180	10	10
		10	10	130
		0	30	90
		0	30	0
		0	90	60
				110
				230
				220
				50
				60
				130
				80
				60
				5
				10
				40
				0
				0
				10
				0
				0
				5
				0
				30
				100
				0
				90
				60
				80
				80
				0
				100
				0
				80
				70
				0
				0
				80
				0
				200
				10
				180
				90
				0
				120
				50
				180
				10
				70
				60
				110
				30
				100
				30
				80
				95
				20
				90
				10
				80
				10
				0
				0
				95
				90
				95
				60
				60
				30
				0
				40
				10
				20
				180
				120
				70
				0
				30
				175
				10
				0

## Sheet: Sup. Fig.3
	Fig.a
	Control	KD-1	KD-2		Control	KD-1	KD-2		Control	KD-1	KD-2
	21.2	27.9	21.7		44.2	34.9	17.8		44.7	25.4	39.3
	14.4	31.7	33.7		49.4	39.1	23.1		59	34.3	20.4
	11.8	32.2	24.5		46.7	34.2	18.2		66.9	37.4	21.4
	16.5	28.7	34.5		41.3	39.3	25.6		71	25.1	37.2
	Fig.b				Fig.c				Fig.d				Fig.e
	Control	KD-1	KD-2		Control	KD-1	KD-2		Control	KD-1	KD-2		Control	KD-1	KD-2
	18.1	32	27.8		25.6	21.6	19.8		43.7	38.6	35.3		13.3	1.52	2.86
	12.1	16.7	18.9		33.1	17.9	21.4		37.7	35.2	35.6		8.97	1.98	2.3
	7.39	19.2	16.1		32.6	25.1	11.9		27.2	20.3	46		3.62	5.32	1.79
	14	26.5	14.9		23.4	21.2	18.8		35.4	29.4	43.2		5.94	2.99	2.94
	Fig.g
	Control	KD-1	KD-2
	4.2	3.89	4.2
	9.99	3.2	5.28
	9.6	3.18	3.06
	3.73	5.18	3.25

[truncated: 1 more sheets: Sup.Fig.6]
